# Supplementary material for: TeloBase: a community-curated database of telomere sequences across the tree of life
Source: Nucleic Acids Res. 2023 Aug 21;52(D1):D311–21. doi: 10.1093/nar/gkad672 (PMC10767889; doi:10.1093/nar/gkad672)
Supplement: gkad672_Supplemental_Files [file gkad672_supplemental_files.zip]

Archive with 4 entries (4 files):
- Supplementary Table S1 - telomere motifs used in TRFi search.xlsx
- Supplementary Table S2 - Information about TRs.xlsx
- Supplementary Table S3 - contamination of NGS using Nucleotide DB.docx
- Supplementary Table S4 - contamination of NGS using BioBloom Tools.docx
