# Supplementary material for: TeloBase: a community-curated database of telomere sequences across the tree of life
Source: Nucleic Acids Res. 2023 Aug 21;52(D1):D311–21. doi: 10.1093/nar/gkad672 (PMC10767889; doi:10.1093/nar/gkad672)
Supplement: gkad672_Supplemental_Files [file gkad672_supplemental_files.zip › Supplementary Table S1 - telomere motifs used in TRFi search.xlsx]

## Sheet: Sheet1
Supplementary Table S1 Selected telomere sequences used to screen the raw TRFi files
sequences
TTAGGG
TTAGG
TCAGG
TTGGG
TTTAGG
AGGCTACTTGAGTGAGAGAAGCTATAGGAAC
AGGCTACTGGAGTGAGGAAGCTATAGGAAC
AGGCTACTGGAGTGAGGAAGCTACAGGAAC
AGGCTACTGGAGTGAGAAAGCTATAGGAAC
AGGCTACTGGAGTGAGAAAGCTACAGGAAC
AGGCTACTGGAGTGAGGGAAGCTATAGGAAC
AGGCTACTGGAGTGAGGGAAGCTACAGGAAC
AGGCTACTGGAGTGAGGAAAGCTATAGGAAC
AGGCTACTGGAGTGAGGAAAGCTACAGGAAC
AGGCTACTGGAGTGAGAGAAGCTATAGGAAC
AGGCTACTGGAGTGAGAGAAGCTACAGGAAC
AGGCTACTGGAGTGAGAAAAGCTATAGGAAC
AGGCTACTGGAGTGAGAAAAGCTACAGGAAC
AGGCTACTGGAGTGAGAGGAAGCTATAGGAAC
AGGCTACTGGAGTGAGAGGAAGCTACAGGAAC
AGGCTACTGGAGTGAGAGAAAGCTATAGGAAC
AGGCTACTGGAGTGAGAGAAAGCTACAGGAAC
AGGCTACTTGAGTGAGGAAGCTATAGGAAC
AGGCTACTTGAGTGAGGAAGCTACAGGAAC
AGGCTACTTGAGTGAGAAAGCTATAGGAAC
AGGCTACTTGAGTGAGAAAGCTACAGGAAC
AGGCTACTTGAGTGAGGGAAGCTATAGGAAC
AGGCTACTTGAGTGAGGGAAGCTACAGGAAC
AGGCTACTTGAGTGAGGAAAGCTATAGGAAC
AGGCTACTTGAGTGAGGAAAGCTACAGGAAC
AGGCTACTTGAGTGAGAGAAGCTACAGGAAC
AGGCTACTTGAGTGAGAAAAGCTATAGGAAC
AGGCTACTTGAGTGAGAAAAGCTACAGGAAC
AGGCTACTTGAGTGAGAGGAAGCTATAGGAAC
AGGCTACTTGAGTGAGAGGAAGCTACAGGAAC
AGGCTACTTGAGTGAGAGAAAGCTATAGGAAC
AGGCTACTTGAGTGAGAGAAAGCTACAGGAAC
TTAGGGTGGT
TTAGGGATGG
TTATTGGG
TTATTGGGG
TTAGTTTGGG
TTAGGTCTGGG
TTTTAGGG
TTATAGG
TTAGGTTGGGG
TTAGGTGGGGG
TTAGGTTGGTGGGG
TTAGGTTGGTTAGTGGGG
TTAGGTTGGGTAGGTTTGG
TTAGGTTGGGT
TTTGGGTTGGGG
TTAGGTTCGGG
TTAGGTTAGGTTCGGG
TCTGGG
TTAAAACGCC
TTGAAACGCC
TTAAAGCGCC
TGGATGGGA
TTAAGGCGTT
AAAAAATTCTTTGATGC
TTATTGGGGG
TTTTTATTGGG
TTTTTTATTGGG
TTATTGG
TTATTGGAGGG
TTATTATTGGG
TTTTGTTATTGGG
GGGTTACTT
TTGGGTCTGGG
TTGCGTCTGGG
TTGCGTCAGGG
AAGAAGGAAGAGGG
TTTAGGG
TCTCTGCGCCTGCGCCGGCGCGGCGCGCC
TTAGGC
TTGCA
TTCGGG
TGTGGG
TGAGGG
TAGGG
TTAGGGTCAACA
TTGATGTTGGATGACAG
TCTGGGTG
TCTGGGTGTG
TCTGGGTGTGTG
TCTGGGTGTGTGTG
TGAGTGGTGTAAGGG
ACGGATGTCTAACTTCTTGGTGT
TTTCTTAGGTGGTGTCTGGG
TTTTCTTAGGTGGTGTCTGGG
TGTGGGGTCTGGGTGC
TGTGAGGTCTGGGTGC
ACGGATGTCTAACTTCTGGTGT
TGTATGGG
TTTTTCTTAGGGATGTCTGGG
TTGACGAGAG
TTGGCGAGCG
TTTTCTTAGGGAGGTAGAGG
ACGGATGCAGACTCGCTTGGTGT
GGTTAGGATGTCCAAAGTATTGA
TTTTCTTTAGGGAGGTACTGG
GGTTAGGATGTAGACAATACTGC
GGTCCGGATGTTGATTATACTGA
TTATGAGGTGTCTGGATG
TTTAGATGTCCCTTCACTATTGCGGTACGGGTG
TGTAAGGATGCAAAACCGCTATTCG
AAGGATGTCACGATCATTGGTGT
ACGGATGTCACGATCATTGGTGT
TTTTTGCCCTAACTAAATACTAGATGTACGGAGG
CACGGGTGTTTTCACTATGAGGCGAGG
TACGGGTCTTTTCTACGAGGGTGAGGAGG
TACGGATCTACTTTCACAGGGCTTGGGAGG
TACTGGTG
TGTTTGGG
TGTGTTGGTGG
TTGGTGTG
GTGTCTAGGATG
TCTTCTACGACAATGCTGCGGTACGGG
GGATCTTTTCACGTCTTGCGGTAT
TGTTCTCTAGTATTGAAGTCTGGG
TTTTCTAGAGTATTGCAGTATGGG
TTTTAGTATGAGTGCTAGGATG
TCCTGATCTTTTTACGTACGGCGG
TCCTGATCTTTTTTACGTACGGCGG
TCCTGATCTTTTTTTACGTACGGCGG
TCCTGATCTTTTTTTTACGTACGGCGG
TCCTGATCTTTGTTACGTACGGCGG
TCCTGATCTTTGTTTACGTACGGCGG
TCCTGATCTTTGTTTTACGTACGGCGG
TCCTGATCTTTGTTTTTACGTACGGCGG
TCCTGATCTTTACGTTACGGCGG
TCCTGATCTTTTACGTTACGGCGG
TCCTGATCTTTTTACGTTACGGCGG
GCGGTCCTGATCTTTTTTACG
GCGGTCCTGATCTTTTTTTACG
GCGGTCCTGATCTTTGTTTACG
GCGGTCCTGATCTTTGTTTTACG
TTACGGCGGTCCTGATCTTTTTTACG
TTACGGCGGTCCTGATCTTTTTTTACG
TTACGGCGGTCCTGATCTTTGTTTACG
TTACGGCGGTCCTGATCTTTGTTTTACG
GGTCCAAACTTGGGTGGGTGTATG
TCTTACTGGGTGGTGTGG
GGGTAAA
GGGTTAAA
GGGGTAAA
GGGGTTAAA
GGGGGTAAA
GGGGGTTAAA
GGGGGGTAAA
GGGGGGTTAAA
GGGGGGGTAAA
GGGGGGGTTAAA
GGGGGGGGTAAA
GGGGGGGGTTAAA
GGGTAAAA
GGGTTAAAA
GGGGTAAAA
GGGGTTAAAA
GGGGGTAAAA
GGGGGTTAAAA
GGGGGGTAAAA
GGGGGGTTAAAA
GGGGGGGTAAAA
GGGGGGGTTAAAA
GGGGGGGGTAAAA
GGGGGGGGTTAAAA
GGGTAAAAA
GGGTTAAAAA
GGGGTAAAAA
GGGGTTAAAAA
GGGGGTAAAAA
GGGGGTTAAAAA
GGGGGGTAAAAA
GGGGGGTTAAAAA
GGGGGGGTAAAAA
GGGGGGGTTAAAAA
GGGGGGGGTAAAAA
GGGGGGGGTTAAAAA
GGGGAA
GGGGCAA
GGGGGAA
GGGGGCAA
GGGGGGAA
GGGGGGCAA
GGGGGGGAA
GGGGGGGCAA
GGGGAAA
GGGGCAAA
GGGGGAAA
GGGGGCAAA
GGGGGGAAA
GGGGGGCAAA
GGGGGGGAAA
GGGGGGGCAAA
GGGGAAAA
GGGGCAAAA
GGGGGAAAA
GGGGGCAAAA
GGGGGGAAAA
GGGGGGCAAAA
GGGGGGGAAAA
GGGGGGGCAAAA
CAAAGGGGGGGG
AAAAAGGGG
AAAAAGGGGG
AAAAAGGGGGG
AAAAAGGGGGGG
AAAAAAGGGG
AAAAAAGGGGG
AAAAAAGGGGGG
AAAAAAGGGGGGG
AAAAAAAGGGG
AAAAAAAGGGGG
AAAAAAAGGGGGG
AAAAAAAGGGGGGG
AAGGGGGGGG
AAAGGGGGGGG
AAAAGGGGGGGG
AAAAAGGGGGGGG
AAAAAAGGGGGGGG
AAGAGGGG
AAGAGGGGG
AAGAGGGGGG
AAGAGGGGGGG
AAAGAGGGG
AAAGAGGGGG
AAAGAGGGGGG
AAAGAGGGGGGG
AAAAGAGGGG
AAAAGAGGGGG
AAAAGAGGGGGG
AAAAGAGGGGGGG
AAAAAGAGGGG
AAAAAGAGGGGG
AAAAAGAGGGGGG
AAAAAGAGGGGGGG
AAAAAAGAGGGG
AAAAAAGAGGGGG
AAAAAAGAGGGGGG
AAAAAAGAGGGGGGG
AACAGAAGGGG
AACAGAAGGGGG
AACAGAAGGGGGG
AACAGAAGGGGGGG
AACAGAAAGGGG
AACAGAAAGGGGG
AACAGAAAGGGGGG
AACAGAAAGGGGGGG
AACAGAAAAGGGG
AACAGAAAAGGGGG
AACAGAAAAGGGGGG
AACAGAAAAGGGGGGG
AACAGAAAAAGGGG
AACAGAAAAAGGGGG
AACAGAAAAAGGGGGG
AACAGAAAAAGGGGGGG
AACAGAAAAAAGGGG
AACAGAAAAAAGGGGG
AACAGAAAAAAGGGGGG
AACAGAAAAAAGGGGGGG
AACAGAAAAAAAGGGG
AACAGAAAAAAAGGGGG
AACAGAAAAAAAGGGGGG
AACAGAAAAAAAGGGGGGG
AACAGAAGGGGGGGG
AACAGAAAGGGGGGGG
AACAGAAAAGGGGGGGG
AACAGAAAAAGGGGGGGG
AACAGAAAAAAGGGGGGGG
AACAGAAGAGGGG
AACAGAAGAGGGGG
AACAGAAGAGGGGGG
AACAGAAGAGGGGGGG
AACAGAAAGAGGGG
AACAGAAAGAGGGGG
AACAGAAAGAGGGGGG
AACAGAAAGAGGGGGGG
AACAGAAAAGAGGGG
AACAGAAAAGAGGGGG
AACAGAAAAGAGGGGGG
AACAGAAAAGAGGGGGGG
AACAGAAAAAGAGGGG
AACAGAAAAAGAGGGGG
AACAGAAAAAGAGGGGGG
AACAGAAAAAGAGGGGGGG
AACAGAAAAAAGAGGGG
AACAGAAAAAAGAGGGGG
AACAGAAAAAAGAGGGGGG
AACAGAAAAAAGAGGGGGGG
TAGGAGG
TAGTTGGGAGG
TTAGGCAGGG
TTAGCGAGGG
TTAGTCAGGG
TTAGCAGGG
TTAGCCAGGG
TTATACAGGG
TCAGCGGTGTGGTGTACGGGTCTC
TCAGCGGTGTGGTGTATGGGTCTC
TTTCAGCGGTGTGGTGTATGGGTC
TTCAGGG
TTTTAGTAGGG
TTTAGTAGGG
TTTCAGGG
TTTGAGGG
TTCTTTAGGGAGGTACTGATG
TACGGGTTTTTCACAGGGAGAGGATG
TTTCATCTTAGGGATGTACGG
TGTCTTAGCATCTTAGGGAGGTACGGG
TTCGGGTGTG
TTGTGGTG
TCTGGGTGGTG
TTAGGATG
TTACAATATGAACTAGGAGCGAGGTGTG
TGGATGC
TTCTGCTGGTGTCAAGATGTG
TCAGGATGTGGTG
TATAATAGAACTAGGTGTGCGGGG
TTAACGTAAACTAGGAGCGCGTGTGGGTTGAGCAGACTATCAC
TTACAGTAGGTGCGAGGGGTAG
TTTCACTAGGTGCGAGGGGTAG
TGGTGTGAGGA
TGTAAGGTTGTGG
GGATGTTGAGGTGTAG
TTGAGAGGTGTAGGGATG
TTGAAGGTGTATGGATG
TTAGCAAGGTGTAGGGATG
TTCAGAGGTGTAGGGATG
ACGGATTTGATTAGGTATGTGGTGT
TGGGTGTG
TGGGTGTGTG
TGGTG
TGGTGTG
TGGTGTGTG
TGGTGTGTGTG
GGTGTGTTGGGTGT
TATGGGTGG
ACGGATTTGATTAGTTATGTGGTGT
TTTCATTGTCTCTAACTATTGCGGTATGGGCC
TGGCTGGG
TGTCAGGG
GACATGCGTACTGTGAGGTCTGGGTG
TGTTGGGG
TGGTTGGG
CGGTGTAAGGATGCACTTGAAACT
TGTGAGG
TGGAGCGAGG
GGGTGGCG
TGGCGGG
TGTGAGTGG
TGTGTGGGTGTGGT
TGGTGTGTGTGTG
TGGTGTGTGTGTGTG
TGGGTGTGTGTG
TGGGTGTGTGTGTG
TGGGTGTGTGTGTGTG
GGGTGTG
GGGTGTGTG
GGGTGTGTGTG
GGGTGTGTGTGTG
GGGTGTGTGTGTGTG
CAAACATGGTGTACGGATG
TAAGGATG
TTCTGGGGTACTCTCTTATGTTGCGGGTAGGATG
TGTCAGGGTGGAGCAATATGG
TATGGGTGTAAGGATAGTGGAGGTG
TGTAAGGATAGTAGTGGAGGTGTATGGG
TGTAAGGTTAGTTGAGGTGTACGGG
TGTAAGGTTAGTAGTTGAGGTGTACGGG
TTAGTTAGTTGAGGTGTACGGGTGTAAGG
TGTGGTGTAGAGG
TTCCTGTTGGTGTCAGGATCAAGATCC
TGTTGTGGTGTGTGGTATGGG
TGTTGTGGTACGAGGTATGGG
TGTTGAGGTGTGTGGTATGGG
TGTAGGGGTGTGG
TTGAGGACGG
TGTAATGAGCCAGGG
TGCGAGGG
TGCGTGGG
TGTGAGGTGG
GGGTGGTGTAA
TGTGGATG
TGTCAGTGGGGTAAGGG
TTAGCGAGGTG
TAGCATAGGA
TAGAACGGG
TGGAGACAGG
TTCCATTGGTTT
TTCGTTTGGC
TTCGAG
TTACCATTCGG
TTAATGTCGGATATGATGTGCGTAATTCGC
TTAGGAGAGGGGAATAAGACAC
TTAGGGTGTGGTG
TTCTGATGGTG
TTCGGATGATAGGGTGGTG
TTATGAAGGG
AGAAATAAGCCGTATCATGG
GTCTTA
TACGG
TACGGG
TACGGGG
TACGGGGG
TACGGGGGG
TTACG
TTACGG
TTACGGG
TTACGGGG
TTACGGGGG
TTACGGGGGG
TACCGG
TACCGGG
TACCGGGG
TACCGGGGG
TACCGGGGGG
TTACCG
TTACCGG
TTACCGGG
TTACCGGGG
TTACCGGGGG
TTACCGGGGGG
TACAGG
TACAGGG
TACAGGGG
TACAGGGGG
TACAGGGGGG
TTACAG
TTACAGG
TTACAGGG
TTACAGGGG
TTACAGGGGG
TTACAGGGGGG
TACACGG
TACACGGG
TACACGGGG
TACACGGGGG
TACACGGGGGG
TTACACG
TTACACGG
TTACACGGG
TTACACGGGG
TTACACGGGGG
TTACACGGGGGG
ACGGG
ACGGGG
ACGGGGG
ACGGGGGG
ACGGGGGGG
ACGGGGGGGG
ACGGGGGGGGG
TTACGGGGGGG
TTACGGGGGGGG
TTACGGGGGGGGG
TTACCGGGGGGG
TTACCGGGGGGGG
TTACCGGGGGGGGG
TTACAGGGGGGG
TTACAGGGGGGGG
TTACAGGGGGGGGG
TTACACGGGGGGG
TTACACGGGGGGGG
TTACACGGGGGGGGG
TAGGGG
TAGGGGG
TTAGGGG
TTAGGGGG
TAAGG
TAAGGG
TAAGGGG
TAAGGGGG
TTAAG
TTAAGG
TTAAGGG
TTAAGGGG
TTAAGGGGG
CTAGGG
TTAGGGTTAC
TTAGGGGGG
TTAGGGGGGG
TTAGGGGGGGG
TTAGTG
GGATTA
GTGTTAA
TTTTAGG
TTTTTAGG
TTTTTTAGG
TTTTTTAGGG
TTGTGG
TCTAGGG
TCCTGGG
TTTGGGG
TGTTAGGG
TGTAAGGG
TTTTGGGG
CGACTCCTCTATCCTCATCCTAGACTCCGCTTACT
TTGGGG
CTTATGCTATATATATCCATATATTAGTGTAACTATGTATATATA
TATAGTATTTGTACCAACTCTATTCCTAACATGGATAT
CTGCACTTATATCTATTACTGCATTAATTATTCTACACCTATATTGTATATA
TATGATACTATATTAACCTTATTCCTAACATGGATATTATGATA
TCTAGTAGGTATTCAGTGTGTTAGTGTTATAGTGCTTAATATAGTATGTATA
CTGCATTTATGTCCAATACTGTATACTACTCTATACTTATTTTATATGTA
TATGATACTATATTAACCCTACTCTTAACATGGATAT
TATGATACTATATTAACCCTATTCTTAACATGGATAT
GTTTCATATCTACTACCCTCGTGTCTCTTTA
TCTTAGAGGTATGTTAGCTATTAGTGTTGTTTAGGCTTGTTATGGTATGTGTA
GCCCTGGTGGCCCTAGAAGCTCC
TTTGGG
GCCCTGGTAACGCTGGTCGCCCTTTTAAAATA
GCCCTGGTGGCCCTAGAAGCTCT
GCCCTTGTTACACTTGGTGGCTCTTTAAGCTCT
GCCCTGGTGGCCCTTGAAGCTCC
TTTTGGG
AAAACAGCTCCGTTCCAATACTACTAACTAA
TTATATCCTTTCTCCCCTATATCTCTATAGTACT
CTCCCTTATCTAGTCTTT
AGAGAGAGAGAGAGAAGGGGGGA
TCAGGG
TTAGGGTTGGGG
TTTTTAGGG
TATAGGG
AATGGGGGG
TTTATTAGGG
TTTATTTAGGG
CTCGGTTATGGG
TTTAGAG
TTCAGG
TTTCAGG
TTGAGGG
TCCACGGGTTAGGG
GAGCCTTGTTT
GAGACGCAGTGTTGCCAGGATG
GAGCCTCCT
GAGCCTTCT
GGGCCTCCT
GGGCCTTCT
TTAGGGC
TTAGGGTTACA
TTTAGGGTTACA
TTAGGGTTATTC
