# Supplementary material for: TeloBase: a community-curated database of telomere sequences across the tree of life
Source: Nucleic Acids Res. 2023 Aug 21;52(D1):D311–21. doi: 10.1093/nar/gkad672 (PMC10767889; doi:10.1093/nar/gkad672)
Supplement: gkad672_Supplemental_Files [file gkad672_supplemental_files.zip › Supplementary Table S2 - Information about TRs.xlsx]

## Sheet: List1
Supplementary Table S2: Information about TRs identified in datasets in representative species of fungal genus Aspergillus and plant family Chrysobalanaceae
Species	Strain	Source (JGI or NCBI)	Transcript ID	Scaffold	Accession	Coordinates	Length	Strand	Notes	TR sequence 5'-3'
Aspergillus taichungensis	IBT 19404	GCA_002850765.1			KZ559515.1	158673-161385	2713	(+)	https://www.ncbi.nlm.nih.gov/nuccore/KZ559515.1/
Aspergillus neoniger	CBS 115656	GCA_003184625.1			NW_020291144.1	222313-224433	2120	(-)	https://www.ncbi.nlm.nih.gov/nuccore/NW_020291144.1
Aspergillus carbonarius	ITEM 5010	Aspergillus carbonarius ITEM 5010 v4.0	1097000	scaffold_3		2322036-2324256	2220	(+)	https://mycocosm.jgi.doe.gov/Aspca4/Aspca4.home.html
Aspergillus ellipticus	CBS 707.79	Aspergillus ellipticus CBS 707.79 v1.0	448787	scaffold_39		61258-65667	4409	(+)	https://mycocosm.jgi.doe.gov/Aspell1/Aspell1.home.html
Aspergillus floridensis	DTO 198-A8	Aspergillus floridensis DTO 198-A8 v1.0	190962	scaffold_159		49693-52071	2378	(+)	https://mycocosm.jgi.doe.gov/Aspflor1/Aspflor1.home.html
Aspergillus terreus	NIH 2624	Aspergillus terreus NIH 2624		supercontig_3		1326768-1328725	1957	(+)	https://mycocosm.jgi.doe.gov/Aspte1/Aspte1.home.html
Aspergillus allahabadii	CBS 164.63	Aspergillus allahabadii v1.0	132157	scaffold_17		169810-172010	2200	(+)	https://mycocosm.jgi.doe.gov/Aspall1/Aspall1.home.html
Aspergillus janus	CBS 111.46	Aspergillus brevijanus CBS 111.46 v1.0	247754	scaffold_98		12539-15105	2566	(-)	https://mycocosm.jgi.doe.gov/Aspbrev1/Aspbrev1.home.html
Aspergillus affinis	CBS 129190	Aspergillus affinis CBS 129190 v1.0	529433	scaffold_104		97337-104141	6804	(+)	https://mycocosm.jgi.doe.gov/Aspaff1/Aspaff1.home.html
Aspergillus pulvericola	CBS 137327	Aspergillus pulvericola CBS 137327 v1.0	440656	scaffold_29		114665-117036	2371	(+)	https://mycocosm.jgi.doe.gov/Asppul1/Asppul1.home.html
Aspergillus sclerotiorum	CBS 549.65	Aspergillus sclerotiorum CBS 549.65 v1.0	200756	scaffold_10		439686-442037	2351	(-)	https://mycocosm.jgi.doe.gov/Aspsc1/Aspsc1.home.html
Aspergillus subramanianii	CBS 138230	Aspergillus subramanianii CBS 138230 v1.0	279417	scaffold_74		27006-29625	2619	(+)	https://mycocosm.jgi.doe.gov/Aspsubr1/Aspsubr1.home.html
Aspergillus parasiticus	E1365	GCA_013145995.1			SJFF01000044.1	210033-212409	2377	(+)	https://www.ncbi.nlm.nih.gov/nuccore/SJFF01000044.1
Aspergillus novoparasiticus	CBS 126849	Aspergillus novoparasiticus CBS 126849 v1.0	163303	scaffold_2		636859-638985	2126	(+)	https://mycocosm.jgi.doe.gov/Aspnovo1/Aspnovo1.home.html
Aspergillus caelatus	CBS 763.97	GCF_009193585.1			NW_022475300.1	81313-83617	2304	(+)	https://www.ncbi.nlm.nih.gov/nuccore/NW_022475300.1
Aspergillus bertholletiae	IBT 29228	GCA_009193595.1			ML736230.1	99017-101377	2360	(+)	https://www.ncbi.nlm.nih.gov/nuccore/ML736230.1
Aspergillus pseudonomius	IBT 12657	GCA_009176395.1			ML734270.1	414017-416225	2209	(+)	https://www.ncbi.nlm.nih.gov/nuccore/ML734270.1
Aspergillus astellatus	CBS 261.93	Aspergillus astellatus v1.0	128847	scaffold_23		226033-230281	4248	(+)	https://mycocosm.jgi.doe.gov/Aspaste1/Aspaste1.home.html
Aspergillus filifer	CBS 114510	Aspergillus filifera CBS 114510 v1.0	165461	scaffold_103		70833-75182	4349	(+)	https://mycocosm.jgi.doe.gov/Aspfili1/Aspfili1.home.html
Aspergillus aurantiobrunneus	CBS 465.65	Aspergillus aurantiobrunneus CBS 465.65 v1.0	183609	scaffold_31		203792-205552	1760	(+)	https://mycocosm.jgi.doe.gov/Aspaura1/Aspaura1.home.html
Aspergillus keveii	CBS 209.92	Aspergillus keveii CBS 209.92 v1.0	301553	scaffold_32		284178-285858	1680	(+)	https://mycocosm.jgi.doe.gov/Aspkev1/Aspkev1.home.html
Aspergillus bisporus	CBS 707.71	Aspergillus bisporus CBS 707.71 v1.0	179458	scaffold_31		195461-197349	1888	(-)	https://mycocosm.jgi.doe.gov/Aspbisp1/Aspbisp1.home.html
Aspergillus ochraceoroseus	IBT 24754	Aspergillus ochraceoroseus IBT 24754 v1.0	140327	scaffold_2		1558906-1560535	1629	(-)	https://mycocosm.jgi.doe.gov/Aspoch1/Aspoch1.home.html
Aspergillus fischeri	NRRL 181	Neosartorya fischeri NRRL 181		N_fischeri_1099437636266		2710850-2714550	3700	(+)	https://mycocosm.jgi.doe.gov/Neofi1/Neofi1.home.html
Aspergillus parvulus	CBS 136.61	Aspergillus parvulus CBS 136.61 v1.0	175586	scaffold_9		568706-573509	4803	(+)	https://mycocosm.jgi.doe.gov/Aspparv1/Aspparv1.home.html
Aspergillus transcarpathicus	CBS 423.68	Aspergillus transcarpathicus CBS 423.68 v1.0	120183	scaffold_4		285237-287764	2527	(-)	https://mycocosm.jgi.doe.gov/Asptran1/Asptran1.home.html
Aspergillus restrictus	CBS 118.33	Aspergillus restrictus CBS 118.33 v1.0		scaffold_37		136825-139545	2720	(+)	https://mycocosm.jgi.doe.gov/Aspres1/Aspres1.home.html
Aspergillus insolitus	CBS 384.61	Aspergillus insolitus CBS 384.61 v1.0	152654	scaffold_53		85143-87549	2406	(-)	https://mycocosm.jgi.doe.gov/Aspinso1/Aspinso1.home.html
Hirtella physophora		SRR1179646							https://www.ncbi.nlm.nih.gov/search/all/?term=SRR1179646	TCTGTCCCACATCGCTAGCATGTATTTTACACAATTAGTTTATAGGCAGGAAAGCACAACCCCCCAAGCTAATAGTCGGGGTGGGTGTGGGGTGGAATCTGGCGAGTTGTAACCTAACCCTAATAAACCCTTAGCGCAAGGCCTTTATCCTGCGCTGCTTCTTACCGTGGGGGGTCGTTCCCCGGTTTTCCCTCCGAGTGGTTAAAAACAAAGAAAACCGATGCCCCATCGGCTCGTCCAGGTTCCCCGTTGCCCCCCAAAGAGAGGTTTGCAGGTGGTGCTGCAAGGTTTGTCCTAGCGGCCCTTAGCGGCACCGATTGTCCTCACCTCTCTAGCACCCCCCCCAACCCCTTTTTTATT
Licania alba		SRR1179653							https://www.ncbi.nlm.nih.gov/search/all/?term=SRR1179653	TCTGTCCCACATCGCTGGCACGTATTTTACACAATTAGTTTATAGGCAGGAACGCACAAACCCGCGAGGCAACAATCGGGGTGGGTGTGGGGTGGAATCTGGCGAGCTGTAACCGAACCCTAATAAACCCTTAGCACATGATCTTGACCGTGTGCTGTCTCTTACCGTGGGGGGTCGTTTCCCGGTTTTCCCTCCGAGTGGGTTAAAAACAAAGAAAACCGATGCCCCATCGGCTCGTCCAGGTTCCCTGTTGGAACCCCAAGGGAGGTTAGAAGGTGGTGCTGCAAGGTTTGTCCCAGCGGCCCTTAGCGGCACCGATTGTCCTCACCTCTCTAGCACCCCCCCAACCCCTTTTTATATT
